# Supplementary material for: Factors Influencing the Therapeutic Efficacy of the PSMA Targeting Radioligand 212Pb-NG001
Source: Cancers (Basel). 2022 Jun 3;14(11):2784. doi: 10.3390/cancers14112784 (PMC9179904; doi:10.3390/cancers14112784)
Supplement: Supplementary file 1 [file cancers-14-02784-s001.zip]

Archive with 1 entries (1 files):
- cancers-1671722-supplementary.pdf
